# Supplementary material for: The Effect of Belantamab Mafodotin on Primary Myeloma–Stroma Co-Cultures: Asymmetrical Mitochondrial Transfer between Myeloma Cells and Autologous Bone Marrow Stromal Cells
Source: Int J Mol Sci. 2023 Mar 10;24(6):5303. doi: 10.3390/ijms24065303 (PMC10048929; doi:10.3390/ijms24065303)
Supplement: Supplementary file 1 [file ijms-24-05303-s001.zip]

Archive with 1 entries (1 files):
- ijms-2225364-supplementary.pdf
